# Supplementary material for: Risk assessment and spatial-temporal distribution characteristics of nitrogen and phosphorus emissions from agricultural sources in the Yangtze River Economic Belt
Source: PeerJ. 2026 Feb 5;14:e20687. doi: 10.7717/peerj.20687 (PMC12883163; doi:10.7717/peerj.20687)
Supplement: Supplemental Information 1 [file peerj-14-20687-s001.xlsx]

## Sheet: Raw Data
		cropland	garden plot	cattle	pig	sheep	rural population
2005	shanghai	315.5	11	5.5	280	30.08	194
	jiangsu	5061.7	318	64.61	2974.88	1174.99	3726
	zhejiang	2125.3	655	35.54	1867.1	222.35	2152
	anhui	5971.7	342	431.8	2629.5	921.3	3944
	jiangxi	2993.4	273	371.9	2237.8	105.3	2713
	hubei	4949.5	427	415.2	3428.4	337.7	3242
	hunan	3953	498	606.5	6617.3	711.3	3982
	chongqing	2243.8	235	167.2	1993.3	303.6	1533
	sichuan	9169.1	721	1150.4	7105	1587.3	5499
	guizhou	4903.5	120	793.2	1453.6	448.3	2724
	yunnan	6421.6	828	802.1	2733.6	976.9	3132
2006	shanghai	315.1	12	5.6	127.7	28.3	205
	jiangsu	5061.7	319	64.3	1827	1186.5	3632
	zhejiang	2125.3	692	31.4	1120.3	198.3	2166
	anhui	5971.7	342	308.5	1498	819.8	3843
	jiangxi	2993.4	276	356.2	1510.9	92.1	2661
	hubei	4949.5	427	367.6	2453.7	319.3	3199
	hunan	3953	493	583.4	4379.8	694.1	3887
	chongqing	2245.3	244	164.9	1608.3	348.3	1497
	sichuan	9169.1	726	1147.7	5757	1590.5	5367
	guizhou	4903.5	121	814.6	2195.6	464.1	2725
	yunnan	6421.6	841	782.6	2618.2	937.5	3446
2007	shanghai	259.6	12	7.5	205.09	10.96	210
	jiangsu	4763.8	318	33.3	2431.1	404.67	3569
	zhejiang	1917.5	678	20.74	1659.9	111.9	2166
	anhui	5728.2	341	143	2363.1	536	3750
	jiangxi	2826.7	277	313.8	2381.5	55.5	2630
	hubei	4663.4	426	407.7	3131.2	304.9	3174
	hunan	3789	492	94.4	4816.7	501.6	3784
	chongqing	2239.1	243	94.4	1783.2	121.3	1455
	sichuan	5950.1	721	985	6010.7	1710.5	5234
	guizhou	4487.5	121	513.1	1445.4	222.3	2700
	yunnan	6072.4	844	725.7	2536.1	825.8	3088
2008	shanghai	244	21	6.1	258.22	23.92	215
	jiangsu	4763.8	316	34.26	2604.3	410.69	3509
	zhejiang	1920.9	661	20.7	1889	111.35	2171
	anhui	5730.2	339	144.5	2527.4	560.3	3650
	jiangxi	2827.1	278	239.4	2536.9	61.1	2580
	hubei	4664.1	424	317.5	3498.3	376.2	3130
	hunan	3789.4	490	415.9	5153.1	503.1	3691
	chongqing	2235.9	240	103.6	1898.7	129.5	1420
	sichuan	5947.4	716	987	6431.4	1720.8	5094
	guizhou	4485.3	121	523.4	1561.1	231.2	2689
	yunnan	6072.1	842	706.4	2701.7	843.3	3044
2009	shanghai	189.8	20.2	6.5	269.74	25.08	219
	jiangsu	4612.9	313.5	33.9	2748.1	426.5	3430
	zhejiang	1986.7	645.25	20.37	1894	111.55	2181
	anhui	5907	342.5	148.8	2680.2	584.2	3550
	jiangxi	3089.1	290.75	269.3	2714.2	57.3	2518
	hubei	5323	440	334	3735.5	413.2	3089
	hunan	4135	535.5	440	5508.7	521.1	3639
	chongqing	2438.4	248	119.4	2003.1	142.3	1384
	sichuan	6720	722	989.2	6915.5	1723.9	5017
	guizhou	4652.5	132.75	539.1	1596.1	253	2663
	yunnan	6243.9	1042.25	742.6	2824.5	877.6	3017
2010	shanghai	188.2	19.4	6.72	265.98	24.46	235
	jiangsu	4595.5	312	35.7	2847.03	411.15	3220
	zhejiang	1983.7	635.8	19.89	1922.2	111.67	2120.5
	anhui	5894.9	344.6	150.9	2782.1	590.5	3422
	jiangxi	3085	298.4	277.1	2847.2	55.8	2477.5
	hubei	5312.3	449.6	326	3827.4	401.7	2931.5
	hunan	4137.5	562.8	435.2	5723.5	509.6	3630
	chongqing	2442.9	252.8	128.1	2010.5	168.4	1348.5
	sichuan	6720.1	725.6	964.4	7178.3	1658.5	4850
	guizhou	4566.2	139.8	541.8	1688.7	261.1	2459.5
	yunnan	6240.1	1162.4	746.7	2961.8	877.9	2972
2011	shanghai	187.6	18.6	7	267	24.4	251
	jiangsu	4587.8	310	34.1	2878.2	415.6	3010
	zhejiang	1981.6	623.2	19.1	1929.9	109.5	2060
	anhui	5886.5	347.4	147.2	2721.1	591.6	3294
	jiangxi	3085.3	308.6	281.4	2884.8	53.9	2437
	hubei	5301.5	462.4	320.5	3871.4	422	2774
	hunan	4138	599.2	425.6	5575.9	512.6	3621
	chongqing	2449.7	259.2	124.5	2020.9	176.7	1313
	sichuan	6735.6	730.4	968.3	7002.6	1661.7	4683
	guizhou	4560.7	149.2	467.1	1689.7	256.5	2256
	yunnan	6233.5	1322.6	745.7	2964.7	900.9	2927
2012	shanghai	188.2	17.8	7	257.2	25.61	255
	jiangsu	4585.7	308	32.06	3043.12	400.61	2930
	zhejiang	1979.4	610.6	17.7	1934.4	107.18	2016
	anhui	5881.3	350.2	151.9	2927.6	592.2	3204
	jiangxi	3083.5	318.8	294.5	3050.6	54.6	2364
	hubei	5290	475.2	333.6	4180.8	435.1	2687
	hunan	4146.2	635.6	430.5	5878.8	500.8	3542
	chongqing	2451.3	265.6	130.5	2050.8	181.1	1267
	sichuan	6732.1	735.2	940.2	7170.7	1671.9	4561
	guizhou	4552.2	158.6	461	1734.8	290.1	2216
	yunnan	6224.9	1482.8	747.2	3180.1	913.5	2828
2013	shanghai	188	17	5.9	241.84	26.11	251
	jiangsu	4581.6	306	30.41	3049.56	403.07	2849
	zhejiang	1978.5	598	17.48	1895.1	109.97	1979
	anhui	5883.1	353	155.1	2971.5	605.3	3144
	jiangxi	3087.3	329	301.1	3150.3	56.2	2312
	hubei	5281.8	488	344.1	4356.4	462.9	2638
	hunan	4149.5	672	442.9	5902.3	512.5	3482
	chongqing	2455.8	272	136.7	2104.5	185.2	1237
	sichuan	6734.8	740	949.7	7314.1	1689.2	4461
	guizhou	4548.1	168	460.6	1832.3	299.6	2177
	yunnan	6219.8	1643	730.4	3323.7	929.1	2790
2014	shanghai	188.2	16.85	5.79	243.13	28.08	252
	jiangsu	4574.2	303.55	30.59	3073.6	413.8	2769
	zhejiang	1976.6	591.55	15.75	964.64	111.42	1935
	anhui	5872.1	352	152.7	3089.2	642.7	3093
	jiangxi	3085.4	327.55	305.1	3325.7	57.3	2261
	hubei	5261.7	485.45	352.3	4475.1	469.9	2578
	hunan	4149	668.2	456.8	6220.3	529	3417
	chongqing	2454.6	271.45	140.7	2150.8	219.6	1209
	sichuan	6734.2	736	983.9	7445	1750.7	4371
	guizhou	4540.1	166.3	495.9	1845.3	337.4	2104
	yunnan	6207.4	1638.45	750.8	3495.6	1008	2747
2015	shanghai	189.8	16.7	5.9	204.4	30.5	299
	jiangsu	4574.9	301.1	34.2	2978.3	417.5	2670
	zhejiang	1978.6	585.1	15	1315.6	113.4	1894
	anhui	5872.9	351	165	2979.2	688.3	3041
	jiangxi	3082.7	326.1	313.3	3242.5	58.2	2209
	hubei	5255	482.9	362.2	4363.2	465.7	2525
	hunan	4150.2	664.4	478	6077.2	546.1	3331
	chongqing	2430.5	270.9	151.4	2119.9	225.6	1178
	sichuan	6731.4	732	1082.8	7236.5	1782.3	4291
	guizhou	4537.4	164.6	609.2	1795.3	354.7	2047
	yunnan	6208.5	1633.9	922.4	3451	1057.4	2687
2016	shanghai	190.7	16.5	5.4	171.1	25.6	293
	jiangsu	4571.1	299.1	30.3	2847.3	404.3	2582
	zhejiang	1974.7	580.3	14.5	1169.2	113.1	1845
	anhui	5867.5	349.6	167.9	2874.9	656	2957
	jiangxi	3082.2	323.7	301.7	3103.1	61.2	2154
	hubei	5245.3	481.5	355.2	4223.6	470.9	2466
	hunan	4148.7	656.5	457.1	5920.9	529.2	3223
	chongqing	2382.5	271.1	145.2	2047.8	216.8	1140
	sichuan	6732.9	730.1	969.5	6925.4	1761.3	4196
	guizhou	4530.2	163.3	518.3	1759.4	349.2	1985
	yunnan	6207.8	1630.7	789.9	3378.6	1043.7	2623
2017	shanghai	191.6	16.5	6.5	189.7	19.6	297
	jiangsu	4573.3	297.2	30.5	2805.5	398.5	2508
	zhejiang	1977	574.3	14.9	1022.4	133.8	1810
	anhui	5867.5	346.5	80.6	2828.9	505.1	2909
	jiangxi	3081.2	320.7	241.4	3180.5	95.3	2098
	hubei	5235.9	480.2	238	4448	543.5	2402
	hunan	4151	653.1	379.4	6116.3	661.7	3113
	chongqing	2369.8	270.9	108.5	1751.1	327	1105
	sichuan	6724.2	726.9	853.2	6579.1	1599.3	4085
	guizhou	4518.8	162.1	492.4	1825.2	383.5	1932
	yunnan	6213.3	1628.2	810.9	3795.1	1240.2	2559
2018	shanghai	171.3	15.9	5.8	148.9	13.7	288
	jiangsu	4370.4	267.3	29.2	2680.9	390.2	2447
	zhejiang	1676.3	684.7	13.7	911.6	125.9	1784
	anhui	5735.9	354.6	79.6	2837.4	500.6	2865
	jiangxi	2974.8	453.2	246.5	3124	100.3	2044
	hubei	5042.6	481.3	241.1	4363.5	546.8	2349
	hunan	3987.1	746.5	385.4	5993.7	668.3	3034
	chongqing	2098.5	275.4	103.7	1758.2	323.2	1070
	sichuan	6074.5	891.9	824.3	6638.3	1462.9	3070
	guizhou	4078.3	372.4	465.3	1869.9	401.5	1889
	yunnan	5879.4	2058.9	811.9	3850.5	1268.9	2521
2019	shanghai	162	15.1	5.2	117.8	13	284
	jiangsu	4089.7	230.3	27.7	1921.8	356.2	2372
	zhejiang	1290.5	760.3	13.2	756.1	117.5	1775
	anhui	5546.9	371.7	87.8	2292.6	548.1	2813
	jiangxi	2721.6	572.4	257.3	2546.8	110.2	1987
	hubei	4768.6	487	243.2	3189.2	553.4	2312
	hunan	3629.2	886.1	410.4	4812.9	712.2	2959
	chongqing	1870.2	280.6	103.4	1480.4	318.8	1037
	sichuan	5227.2	1203.2	851.7	4852.6	1504.1	3870
	guizhou	3472.6	568.1	493	1678.6	380.2	1847
	yunnan	5395.5	2572.2	827.9	3423.1	1307	2482
2020	shanghai	158	15	5.3	97.7	13	266
	jiangsu	4090.3	229.8	27.1	1825.7	352.9	2250
	zhejiang	1276.8	786.6	15	665.4	140.1	1797
	anhui	5549.3	380.4	94.8	2150.5	597.9	2543
	jiangxi	2719.6	596.8	275.5	2218.3	123.5	1788
	hubei	4764.9	486.6	242.1	2631.1	533.3	2143
	hunan	3618.5	889.7	438.1	4658.9	761.2	2740
	chongqing	1868.7	280.9	104.5	1434.5	323.1	979
	sichuan	5225.9	1205.7	880.3	5614.4	1524.8	3621
	guizhou	3469.3	674.8	517.7	1661.8	382.4	1807
	yunnan	5389.8	2936.7	858.8	3453.2	1350.7	2358
